# Supplementary material for: Association Between Per- and Polyfluoroalkyl Substances and All-Cause Mortality in Diabetic Patients: Insights from a National Cohort Study and Toxicogenomic Analysis
Source: Toxics. 2025 Feb 27;13(3):168. doi: 10.3390/toxics13030168 (PMC11945897; doi:10.3390/toxics13030168)
Supplement: Supplementary file 1 [file toxics-13-00168-s001.zip]

Archive with 1 entries (1 files):
- toxics-3417003-supplementary.pdf
